# Supplementary material for: Novel Plant Extract Ameliorates Metabolic Disorder through Activation of Brown Adipose Tissue in High-Fat Diet-Induced Obese Mice
Source: Int J Mol Sci. 2022 Aug 18;23(16):9295. doi: 10.3390/ijms23169295 (PMC9409404; doi:10.3390/ijms23169295)
Supplement: Supplementary file 1 [file ijms-23-09295-s001.zip]

Archive with 1 entries (1 files):
- ijms-1847801-supplementary.pdf
